# Supplementary material for: Albumin as an Effective Auxiliary Agent for the Enriched Extraction of Anthraquinones and Curcumin from Plant Matrices
Source: Molecules. 2025 Jan 10;30(2):249. doi: 10.3390/molecules30020249 (PMC11767785; doi:10.3390/molecules30020249)
Supplement: Supplementary file 1 [file molecules-30-00249-s001.zip]

Archive with 1 entries (1 files):
- molecules-3381380-supplementary.pdf
